# Supplementary material for: Distinguishing Invasive from Chronic Pulmonary Infections: Host Pentraxin 3 and Fungal Siderophores in Bronchoalveolar Lavage Fluids
Source: J Fungi (Basel). 2022 Nov 12;8(11):1194. doi: 10.3390/jof8111194 (PMC9694386; doi:10.3390/jof8111194)
Supplement: Supplementary file 1 [file jof-08-01194-s001.zip]

Archive with 1 entries (1 files):
- jof-1944834-supplementary.pdf
